# Supplementary material for: Evaluation and Optimization of Quality Based on the Physicochemical Characteristics and Metabolites Changes of Qingpi during Storage
Source: Foods. 2023 Jan 19;12(3):463. doi: 10.3390/foods12030463 (PMC9914837; doi:10.3390/foods12030463)
Supplement: Supplementary file 1 [file foods-12-00463-s001.zip]

Archive with 1 entries (1 files):
- foods-2118306-supplementary.pdf
